# Supplementary material for: Nanoscale chemical reaction exploration with a quantum magnifying glass
Source: Nat Commun. 2024 Jun 22;15:5320. doi: 10.1038/s41467-024-49594-2 (PMC11193806; doi:10.1038/s41467-024-49594-2)
Supplement: Supplementary file 4 — Source Data [file 41467_2024_49594_MOESM4_ESM.zip]

Archive with 17 entries (16 files):
- Source Data The quantum magnifying glass: An autonomous framework for chemical reaction exploration at the nanoscale/
- Source Data The quantum magnifying glass: An autonomous framework for chemical reaction exploration at the nanoscale/source_data_supplementary_table_4.csv
- Source Data The quantum magnifying glass: An autonomous framework for chemical reaction exploration at the nanoscale/source_data_supplementary_table_2.csv
- Source Data The quantum magnifying glass: An autonomous framework for chemical reaction exploration at the nanoscale/README.txt
- Source Data The quantum magnifying glass: An autonomous framework for chemical reaction exploration at the nanoscale/source_data_supplementary_table_5.csv
- Source Data The quantum magnifying glass: An autonomous framework for chemical reaction exploration at the nanoscale/source_data_supplementary_table_7.csv
- Source Data The quantum magnifying glass: An autonomous framework for chemical reaction exploration at the nanoscale/source_data_supplementary_table_11.csv
- Source Data The quantum magnifying glass: An autonomous framework for chemical reaction exploration at the nanoscale/source_data_supplementary_table_10.csv
- Source Data The quantum magnifying glass: An autonomous framework for chemical reaction exploration at the nanoscale/source_data_figure_2_splines.csv
- Source Data The quantum magnifying glass: An autonomous framework for chemical reaction exploration at the nanoscale/source_data_supplementary_table_6.csv
- Source Data The quantum magnifying glass: An autonomous framework for chemical reaction exploration at the nanoscale/source_data_supplementary_table_8.csv
- Source Data The quantum magnifying glass: An autonomous framework for chemical reaction exploration at the nanoscale/source_data_supplementary_table_1.csv
- Source Data The quantum magnifying glass: An autonomous framework for chemical reaction exploration at the nanoscale/source_data_supplementary_table_3.csv
- Source Data The quantum magnifying glass: An autonomous framework for chemical reaction exploration at the nanoscale/source_data_figure_3.csv
- Source Data The quantum magnifying glass: An autonomous framework for chemical reaction exploration at the nanoscale/source_data_supplementary_figure_5.csv
- Source Data The quantum magnifying glass: An autonomous framework for chemical reaction exploration at the nanoscale/source_data_supplementary_table_9.csv
- Source Data The quantum magnifying glass: An autonomous framework for chemical reaction exploration at the nanoscale/source_data_supplementary_figure_8.csv
