# Supplementary material for: Nanoscale chemical reaction exploration with a quantum magnifying glass
Source: Nat Commun. 2024 Jun 22;15:5320. doi: 10.1038/s41467-024-49594-2 (PMC11193806; doi:10.1038/s41467-024-49594-2)
Supplement: Supplementary file 4 — Source Data [file 41467_2024_49594_MOESM4_ESM.zip › Source Data The quantum magnifying glass: An autonomous framework for chemical reaction exploration at the nanoscale/source_data_supplementary_table_2.csv]

Elementary step	R	TS	P	E_A	Delta_R E
63da31d5943a3411230a6c6f	33.4	71.5	25.2	38.1	-8.2
63da318e5aa2cd5a1c6d201f	0.0	45.4	-7.4	45.4	-7.4
