# Supplementary material for: Nanoscale chemical reaction exploration with a quantum magnifying glass
Source: Nat Commun. 2024 Jun 22;15:5320. doi: 10.1038/s41467-024-49594-2 (PMC11193806; doi:10.1038/s41467-024-49594-2)
Supplement: Supplementary file 4 — Source Data [file 41467_2024_49594_MOESM4_ESM.zip › Source Data The quantum magnifying glass: An autonomous framework for chemical reaction exploration at the nanoscale/README.txt]

The numbers in the filenames refer to the numbers of the figures and tables in the main text and supporting information.
All figures covered by the source data files can be reproduced (without the arrows in the box plots) with the Python scripts provided in the Supporting information uploaded to Zenodo independent from the source data file.
Every source data file is in .CSV format with ";" as the delimiter.
Source data figure 2: covers panel B of the figure in the main text. Each spline is given as a separate row and each entry contains the x and y values of a point of the spline.
Source data figure 3: covers panel A of the figure in the main text. Each box is given as a separate row labelled in the first column followed by all values.
Source data supplementary figures 5 and 8: identical in format to the source data of figure 3.
