# Supplementary material for: Nanoscale chemical reaction exploration with a quantum magnifying glass
Source: Nat Commun. 2024 Jun 22;15:5320. doi: 10.1038/s41467-024-49594-2 (PMC11193806; doi:10.1038/s41467-024-49594-2)
Supplement: Supplementary file 4 — Source Data [file 41467_2024_49594_MOESM4_ESM.zip › Source Data The quantum magnifying glass: An autonomous framework for chemical reaction exploration at the nanoscale/source_data_supplementary_table_5.csv]

Elementary step	R	TS	P	E_A	Delta_R E
63da313e8963666af14de41f	14.3	58.0	24.5	43.7	10.2
63da2f4c4fd2ee55fb0aa54f	10.7	63.2	17.0	52.4	6.2
63da325f9a62416b752c276f	23.2	58.9	27.1	35.7	3.8
63da31d5943a3411230a6c6f	28.9	73.1	35.3	44.2	6.4
63da34639d046e7609024d3f	26.1	80.1	31.7	54.0	5.5
63da317afb6f81728b633c4f	6.4	71.2	38.4	64.8	32.0
63da3199adb2cd756704914f	19.5	64.7	25.9	45.2	6.4
63da306c79b1a765242c276f	20.0	55.8	14.2	35.8	-5.8
63da31e26fa128593d31241f	24.3	66.6	32.0	42.4	7.7
63da2f213d0fc3732d0524ff	24.7	69.2	15.3	44.5	-9.4
63da3085f64605240274bacf	22.8	56.0	12.2	33.1	-10.7
63da318e5aa2cd5a1c6d201f	12.5	63.9	9.8	51.4	-2.7
63da307627823463a329f31f	20.9	56.9	23.8	36.0	2.9
63da2f901a285a7f641de51f	10.8	61.0	39.0	50.2	28.2
63da2f63bfa464166d6cefdf	24.0	56.0	20.6	31.9	-3.4
63da304d056f994f093613df	16.8	76.5	29.9	59.6	13.1
63da30a0d748533173136cef	12.4	63.7	3.5	51.3	-8.9
