# Supplementary material for: Nanoscale chemical reaction exploration with a quantum magnifying glass
Source: Nat Commun. 2024 Jun 22;15:5320. doi: 10.1038/s41467-024-49594-2 (PMC11193806; doi:10.1038/s41467-024-49594-2)
Supplement: Supplementary file 4 — Source Data [file 41467_2024_49594_MOESM4_ESM.zip › Source Data The quantum magnifying glass: An autonomous framework for chemical reaction exploration at the nanoscale/source_data_supplementary_table_7.csv]

Approach	Reactant	Transition state	Product
QM core	1.0 (-)	0.8 (-)	1.4
QM/MM exploration	0.5 (1.4)	0.5 (1.5)	1.2 (1.4)
QM/MM IRC	0.9 (1.2)	0.8 (1.2)	1.1 (1.4)
QM/MM stat. points	1.0 (0.9)	0.8 (1.7)	1.4 (1.2)
