# Supplementary material for: Nanoscale chemical reaction exploration with a quantum magnifying glass
Source: Nat Commun. 2024 Jun 22;15:5320. doi: 10.1038/s41467-024-49594-2 (PMC11193806; doi:10.1038/s41467-024-49594-2)
Supplement: Supplementary file 4 — Source Data [file 41467_2024_49594_MOESM4_ESM.zip › Source Data The quantum magnifying glass: An autonomous framework for chemical reaction exploration at the nanoscale/source_data_supplementary_table_11.csv]

Calculation Type	Setting	Value
Structure Optimization
	convergence_max_iterations	1000
	convergence_step_max_coefficient	0.002
	convergence_step_rms	0.001
	convergence_gradient_max_coefficient	0.0002
	convergence_gradient_rms	0.0001
	convergence_requirement	3
	convergence_delta_value	1e-06
	geoopt_coordinate_system	cartesianWithoutRotTrans
	bfgs_use_trust_radius	True
	bfgs_trust_radius	0.4
Newton Trajectory Scan
	convergence_max_iterations	600
	nt_total_force_norm	0.1
	sd_factor	1.0
	nt_use_micro_cycles	True
	nt_fixed_number_of_micro_cycles	True
	nt_number_of_micro_cycles	10
	nt_filter_passes	10
Transition State Optimization
	convergence_max_iterations	1000
	convergence_step_max_coefficient	0.002
	convergence_step_rms	0.001
	convergence_gradient_max_coefficient	0.0002
	convergence_gradient_rms	0.0001
	convergence_requirement	3
	convergence_delta_value	1e-06
	optimizer	Bofill
	geoopt_coordinate_system	cartesianWithoutRotTrans
	bofill_trust_radius	0.2
IRC
	convergence_max_iteration	100
	sd_factor	2.0
	irc_initial_step_size	0.3
	stop_on_error	False
	convergence_step_max_coefficient	0.002
	convergence_step_rms	0.001
	convergence_gradient_max_coefficient	0.0002
	convergence_gradient_rms	0.0001
	convergence_delta_value	1e-06
	irc_coordinate_system	cartesianWithoutRotTrans
IRC Endpoint Optimization
	convergence_max_iterations	1000
	convergence_step_max_coefficient	0.002
	convergence_step_rms	0.001
	convergence_gradient_max_coefficient	0.0002
	convergence_gradient_rms	0.0001
	convergence_requirement	3
	convergence_delta_value	1e-06
	geoopt_coordinate_system	cartesianWithoutRotTrans
	bfgs_use_trust_radius	True
	bfgs_trust_radius	0.2
Product Optimization
	convergence_max_iterations	1000
	convergence_step_max_coefficient	0.002
	convergence_step_rms	0.001
	convergence_gradient_max_coefficient	0.0002
	convergence_gradient_rms	0.0001
	convergence_requirement	3
	convergence_delta_value	1e-06
	geoopt_coordinate_system	cartesianWithoutRotTrans
	bfgs_use_trust_radius	True
	bfgs_trust_radius	0.4
