# Supplementary material for: Nanoscale chemical reaction exploration with a quantum magnifying glass
Source: Nat Commun. 2024 Jun 22;15:5320. doi: 10.1038/s41467-024-49594-2 (PMC11193806; doi:10.1038/s41467-024-49594-2)
Supplement: Supplementary file 4 — Source Data [file 41467_2024_49594_MOESM4_ESM.zip › Source Data The quantum magnifying glass: An autonomous framework for chemical reaction exploration at the nanoscale/source_data_supplementary_table_10.csv]

First step
Elementary step	R	TS	P	E_A	Delta_R E
65b80568cc9d215bd20b3fb8	16.6	50.8	20.3	34.2	3.8
65b8065281cb3658744a4028	25.3	60.3	29.3	35.0	4.0
65b809bb68b5d3709e1086a8	24.6	64.2	21.1	39.6	-3.6
65b805a84f3b0201c1218d58	20.6	59.8	28.4	39.2	7.8
65b8055183b14f7638015678	21.1	60.2	28.5	39.2	7.4
65b80a011836e209cd02c3d8	-0.5	36.6	8.9	37.2	9.5
65b8054a18ac245e3f7de1a8	35.3	66.9	40.0	31.6	4.7
65b8065c5dbfeb3a875d3f58	1.1	46.2	17.7	45.1	16.6
65b80597f939ef22f17e42b8	23.1	58.8	20.0	35.7	-3.2
65b8052278c2d03136136548	23.5	57.2	28.4	33.7	5.0
65b8049629aeea11dd025578	-2.1	43.0	14.8	45.1	16.9
65b80577a6385948ba14c7e8	3.8	46.8	9.5	42.9	5.6
Second step
Elementary step	R	TS	P	E_A	Delta_R E
65b8101b2342891c273c37c8	26.6	62.5	18.4	35.9	-8.2
65b80f3aa2e63613d346f4d8	19.3	56.1	12.7	36.8	-6.6
65b80f548c88aa777a0a4538	21.8	63.3	22.2	41.5	0.4
65b8100236a246707b5950b8	14.9	54.1	10.4	39.2	-4.5
65b80ff9844f7e3dd77a6068	20.5	59.2	15.2	38.7	-5.3
65b80f55d9487a65535a1f18	22.5	63.4	21.4	40.9	-1.1
65b80f1cb88856031d51bd08	17.6	62.4	20.9	44.8	3.3
65b80fcd0971713cba6d6fc8	19.1	59.6	23.1	40.5	4.0
