# Supplementary material for: Nanoscale chemical reaction exploration with a quantum magnifying glass
Source: Nat Commun. 2024 Jun 22;15:5320. doi: 10.1038/s41467-024-49594-2 (PMC11193806; doi:10.1038/s41467-024-49594-2)
Supplement: Supplementary file 4 — Source Data [file 41467_2024_49594_MOESM4_ESM.zip › Source Data The quantum magnifying glass: An autonomous framework for chemical reaction exploration at the nanoscale/source_data_figure_2_splines.csv]

0;(0.0	2.503135290896798);(0.001	2.5326714785911433);(0.002	2.5630628825843242);(0.003	2.594292001862506);(0.004	2.6263413354296903);(0.005	2.6591933822586657);(0.006	2.692830641375727);(0.007	2.7272356117313707);(0.008	2.7623907923474316);(0.009000000000000001	2.798278682205617);(0.01	2.8348817802920934);(0.011	2.8721825856108607);(0.012	2.910163597152544);(0.013000000000000001	2.9488073139033086);(0.014	2.9880962348582383);(0.015	3.02801285899904);(0.016	3.0685396853475484);(0.017	3.109659212854261);(0.018000000000000002	3.1513539405588475);(0.019	3.1936063674073454);(0.02	3.236398992426049);(0.021	3.2797143145788303);(0.022	3.323534832878608);(0.023	3.367843046324923);(0.024	3.412621453881649);(0.025	3.4578525545617027);(0.026000000000000002	3.503518847351251);(0.027	3.5496028312498353);(0.028	3.5960870052302454);(0.029	3.6429538683054);(0.03	3.690185919457005);(0.031	3.7377656576846032);(0.032	3.7856755819654433);(0.033	3.8338981913079837);(0.034	3.882415984693932);(0.035	3.931211461131748);(0.036000000000000004	3.98026711959868);(0.037	4.029565459080893);(0.038	4.07908897857793);(0.039	4.128820177093791);(0.04	4.178741553601267);(0.041	4.228835607108815);(0.042	4.2790848365892264);(0.043000000000000003	4.329471741055419);(0.044	4.379978819498017);(0.045	4.43058857088981);(0.046	4.481283494252635);(0.047	4.532046088545904);(0.048	4.582859000785386);(0.049
1;(0.0	5.68586334189993);(0.001	5.698966250334906);(0.002	5.712274737311061);(0.003	5.725787367868662);(0.004	5.739502707074725);(0.005	5.753419319978433);(0.006	5.767535771615593);(0.007	5.7818506270353875);(0.008	5.7963624512959155);(0.009000000000000001	5.811069809432985);(0.01	5.825971266500237);(0.011	5.841065387551312);(0.012	5.8563507376353945);(0.013000000000000001	5.871825881792748);(0.014	5.887489385077014);(0.015	5.903339812524);(0.016	5.919375729223016);(0.017	5.9355957001519055);(0.018000000000000002	5.951998290440109);(0.019	5.968582065069928);(0.02	5.985345589121755);(0.021	6.002287427640315);(0.022	6.019406145665873);(0.023	6.036700308265448);(0.024	6.0541684804659255);(0.025	6.07180922732095);(0.026000000000000002	6.089621113893079);(0.027	6.107602705213662);(0.028	6.125752566336337);(0.029	6.14406926231029);(0.03	6.162551358189161);(0.031	6.18119741902659);(0.032	6.200006009853928);(0.033	6.218975695720355);(0.034	6.2381050416884305);(0.035	6.25739261279842);(0.036000000000000004	6.276836974099507);(0.037	6.296436690640872);(0.038	6.316190327462782);(0.039	6.336096449627795);(0.04	6.356153622180636);(0.041	6.376360410166027);(0.042	6.396715378628694);(0.043000000000000003	6.417217092617818);(0.044	6.437864117195959);(0.045	6.458655017403382);(0.046	6.47958835828481);(0.047	6.500662704884968);(0.048	6.521876683578315);(0.049
2;(0.0	7.431594697946709);(0.001	7.433673558230858);(0.002	7.435927794380102);(0.003	7.438354926546349);(0.004	7.440952474943936);(0.005	7.443717959720311);(0.006	7.446648901076432);(0.007	7.449742819155292);(0.008	7.452997234166765);(0.009000000000000001	7.456409666253844);(0.01	7.459977635617485);(0.011	7.463698662422976);(0.012	7.467570266844519);(0.013000000000000001	7.471589969065238);(0.014	7.475755289259335);(0.015	7.480063747592098);(0.016	7.484512864260025);(0.017	7.489100159410566);(0.018000000000000002	7.493823153253597);(0.019	7.49867936593211);(0.02	7.503666317638144);(0.021	7.5087815285503625);(0.022	7.514022518834051);(0.023	7.519386808690167);(0.024	7.524871918257245);(0.025	7.530475367731782);(0.026000000000000002	7.536194677292442);(0.027	7.542027367113427);(0.028	7.547970957355568);(0.029	7.554022968215359);(0.03	7.56018091985809);(0.031	7.566442332466881);(0.032	7.572804726207019);(0.033	7.579265621252708);(0.034	7.585822537791529);(0.035	7.592472995997685);(0.036000000000000004	7.599214516040922);(0.037	7.606044618104362);(0.038	7.612960822348832);(0.039	7.619960648966372);(0.04	7.627041618126727);(0.041	7.634201250013018);(0.042	7.641437064781615);(0.043000000000000003	7.6487465826245575);(0.044	7.656127323716048);(0.045	7.663576808230292);(0.046	7.671092556345952);(0.047	7.678672088223856);(0.048	7.68631295552571);(0.049
3;(0.0	5.121732324971426);(0.001	5.1272364364565854);(0.002	5.132876411696159);(0.003	5.138649265044522);(0.004	5.144552010882802);(0.005	5.15058166358321);(0.006	5.15673523750012);(0.007	5.163009747001285);(0.008	5.169402206472291);(0.009000000000000001	5.175909630267513);(0.01	5.182529032736867);(0.011	5.189257428297153);(0.012	5.196091831271533);(0.013000000000000001	5.2030292560545135);(0.014	5.210066717000467);(0.015	5.217201228468229);(0.016	5.2244298048656805);(0.017	5.231749460511526);(0.018000000000000002	5.239157209818104);(0.019	5.2466500671130385);(0.02	5.254225046786375);(0.021	5.261879163210322);(0.022	5.269609430734798);(0.023	5.277412863758765);(0.024	5.285286476618763);(0.025	5.293227283691462);(0.026000000000000002	5.30123229935799);(0.027	5.309298537972721);(0.028	5.317423013903408);(0.029	5.32560274152226);(0.03	5.333834735205947);(0.031	5.342116009313304);(0.032	5.350443578216539);(0.033	5.358814456270029);(0.034	5.367225657854902);(0.035	5.375674197343367);(0.036000000000000004	5.384157089098718);(0.037	5.392671347484247);(0.038	5.401213986863247);(0.039	5.409782021621306);(0.04	5.418372466121715);(0.041	5.42698233472331);(0.042	5.4356086417938405);(0.043000000000000003	5.444248401701059);(0.044	5.452898628835011);(0.045	5.461556337541155);(0.046	5.470218542196158);(0.047	5.478882257163315);(0.048	5.487544553297938);(0.049
4;(0.0	2.5671412572254804);(0.001	2.5787610443249007);(0.002	2.590896530164641);(0.003	2.603542607108094);(0.004	2.616694167532028);(0.005	2.6303461037730838);(0.006	2.644493308221405);(0.007	2.659130673222551);(0.008	2.6742530911488296);(0.009000000000000001	2.689855454359176);(0.01	2.7059326552214413);(0.011	2.7224795860990176);(0.012	2.7394911393552976);(0.013000000000000001	2.7569622073492153);(0.014	2.7748876824486213);(0.015	2.7932624570035327);(0.016	2.812081423413011);(0.017	2.831339473991403);(0.018000000000000002	2.851031501160065);(0.019	2.8711523972244257);(0.02	2.891697054588006);(0.021	2.912660365591905);(0.022	2.9340372226128917);(0.023	2.955822518014358);(0.024	2.97801114414632);(0.025	3.0005979933855476);(0.026000000000000002	3.0235779580998905);(0.027	3.0469459306393665);(0.028	3.0706968033673667);(0.029	3.0948254686517433);(0.03	3.119326818864806);(0.031	3.1441957463610293);(0.032	3.1694271435127237);(0.033	3.1950159026609883);(0.034	3.2209569161959672);(0.035	3.2472450764676775);(0.036000000000000004	3.2738752758439698);(0.037	3.3008424066793194);(0.038	3.3281413613460367);(0.039	3.3557670322075133);(0.04	3.3837143116316004);(0.041	3.4119780919727742);(0.042	3.4405532655899673);(0.043000000000000003	3.469434724859949);(0.044	3.4986173621461116);(0.045	3.5280960698029302);(0.046	3.557865740198256);(0.047	3.5879212656954818);(0.048	3.618257525161445);(0.049
5;(0.0	3.3829035731366073);(0.001	3.3888188878563676);(0.002	3.3949972802872153);(0.003	3.4014321989599483);(0.004	3.4081170924276596);(0.005	3.415045409198855);(0.006	3.422210597808791);(0.007	3.4296061067971855);(0.008	3.437225384677001);(0.009000000000000001	3.445061879979038);(0.01	3.4531090412474708);(0.011	3.4613603170086398);(0.012	3.4698091557844264);(0.013000000000000001	3.478449006119006);(0.014	3.4872733165253424);(0.015	3.4962755355431523);(0.016	3.505449111716611);(0.017	3.514787493540847);(0.018000000000000002	3.5242841295823295);(0.019	3.5339324683451054);(0.02	3.543725958377808);(0.021	3.5536580481934017);(0.022	3.56372218634052);(0.023	3.5739118213410452);(0.024	3.5842204017213173);(0.025	3.594641376007676);(0.026000000000000002	3.605168192739838);(0.027	3.6157943004619786);(0.028	3.6265131476603094);(0.029	3.637318182910217);(0.03	3.6482028547202057);(0.031	3.659160611625534);(0.032	3.670184902152543);(0.033	3.6812691748364883);(0.034	3.6924068781947947);(0.035	3.7035914607805536);(0.036000000000000004	3.7148163711156466);(0.037	3.7260750577174973);(0.038	3.737360969125821);(0.039	3.748667553866959);(0.04	3.759988260480627);(0.041	3.7713165374887074);(0.042	3.782645833421998);(0.043000000000000003	3.793969596802381);(0.044	3.805281276182949);(0.045	3.8165743200766657);(0.046	3.8278421770187894);(0.047	3.8390782955267424);(0.048	3.8502762095872085);(0.049
6;(0.0	6.331570590414196);(0.001	6.351865826885495);(0.002	6.372294948173894);(0.003	6.3928548756738515);(0.004	6.413542530842251);(0.005	6.434354835055716);(0.006	6.455288709748836);(0.007	6.4763410763294464);(0.008	6.497508856218761);(0.009000000000000001	6.518788970820156);(0.01	6.540178341541467);(0.011	6.561673889812825);(0.012	6.583272537050983);(0.013000000000000001	6.604971204672695);(0.014	6.626766814067961);(0.015	6.648656286671372);(0.016	6.670636543899679);(0.017	6.692704507156261);(0.018000000000000002	6.714857097866788);(0.019	6.737091237434639);(0.02	6.759403847276565);(0.021	6.781791848818239);(0.022	6.80425216345412);(0.023	6.8267817126277155);(0.024	6.8493774177245665);(0.025	6.872036200174803);(0.026000000000000002	6.8947549813907205);(0.027	6.917530682789072);(0.028	6.940360225768776);(0.029	6.963240531764422);(0.03	6.986168522183845);(0.031	7.009141118443798);(0.032	7.03215524195212);(0.033	7.055207814125562);(0.034	7.078295756380878);(0.035	7.101415990125905);(0.036000000000000004	7.124565436795231);(0.037	7.147741017783316);(0.038	7.170939654502455);(0.039	7.194158268382777);(0.04	7.21739378082766);(0.041	7.2406431132627755);(0.042	7.2639031870915005);(0.043000000000000003	7.28717092372167);(0.044	7.310443244592333);(0.045	7.3337170711024084);(0.046	7.356989324668648);(0.047	7.380256926698889);(0.048	7.403516841427002);(0.049
7;(0.0	2.1567500613722266);(0.001	2.174267020745685);(0.002	2.191913079148095);(0.003	2.2096840994819984);(0.004	2.227575944725734);(0.005	2.245584477799678);(0.006	2.2637055616687953);(0.007	2.281935059235626);(0.008	2.3002688334651347);(0.009000000000000001	2.318702747299991);(0.01	2.3372326636650294);(0.011	2.3558544455162966);(0.012	2.374563955792004);(0.013000000000000001	2.3933570574303626);(0.014	2.4122296133695835);(0.015	2.4311774865434197);(0.016	2.450196539921293);(0.017	2.469282636405745);(0.018000000000000002	2.4884316389751158);(0.019	2.5076394105408637);(0.02	2.526901814050118);(0.021	2.5462147124589243);(0.022	2.5655739686832004);(0.023	2.5849754456968275);(0.024	2.6044150064068057);(0.025	2.62388851377364);(0.026000000000000002	2.6433918307310824);(0.027	2.662920820226262);(0.028	2.6824713451929316);(0.029	2.7020392685737606);(0.03	2.7216204533069606);(0.031	2.741210762344119);(0.032	2.7608060586145293);(0.033	2.7804022050653203);(0.034	2.799995064634704);(0.035	2.8195805002608902);(0.036000000000000004	2.8391543748910086);(0.037	2.8587125514632703);(0.038	2.8782508929114274);(0.039	2.8977652621781504);(0.04	2.9172515222239443);(0.041	2.936705535964726);(0.042	2.9561231663520835);(0.043000000000000003	2.975500276319769);(0.044	2.99483272881937);(0.045	3.014116386784639);(0.046	3.033347113162705);(0.047	3.05252077088732);(0.048	3.0716332799861847);(0.049
8;(0.0	2.502507781424605);(0.001	2.519780965300052);(0.002	2.537840981152671);(0.003	2.556669576629219);(0.004	2.576248499394287);(0.005	2.596559497099089);(0.006	2.6175843173948405);(0.007	2.63930470795505);(0.008	2.6617024164175556);(0.009000000000000001	2.684759190446949);(0.01	2.7084567776944444);(0.011	2.7327769258290915);(0.012	2.757701382506564);(0.013000000000000001	2.783211895364701);(0.014	2.809290212077011);(0.015	2.8359180802857904);(0.016	2.8630772476690067);(0.017	2.8907494618600404);(0.018000000000000002	2.918916470536858);(0.019	2.9475600213372988);(0.02	2.976661861917036);(0.021	3.006203739949578);(0.022	3.0361674030772217);(0.023	3.066534598969018);(0.024	3.097287075267263);(0.025	3.1284065796365486);(0.026000000000000002	3.1598748597370068);(0.027	3.1916736632153935);(0.028	3.2237847377273825);(0.029	3.2561898309375645);(0.03	3.2888706904971543);(0.031	3.3218090640707434);(0.032	3.3549866993095465);(0.033	3.3883853438558607);(0.034	3.421986745387653);(0.035	3.455772651560597);(0.036000000000000004	3.4897248100169906);(0.037	3.5238249684214247);(0.038	3.5580548744251135);(0.039	3.592396275683731);(0.04	3.626830919866327);(0.041	3.661340554624116);(0.042	3.695906927603854);(0.043000000000000003	3.730511786465674);(0.044	3.7651368788741664);(0.045	3.7997639524805455);(0.046	3.8343747549449447);(0.047	3.8689510339185786);(0.048	3.903474736402166);(0.049
9;(0.0	2.1554950424233814);(0.001	2.168839162519315);(0.002	2.182258309979365);(0.003	2.195751110134649);(0.004	2.2093161883742476);(0.005	2.222952170038196);(0.006	2.2366576804576104);(0.007	2.250431344999279);(0.008	2.264271789003237);(0.009000000000000001	2.278177637831812);(0.01	2.292147516816122);(0.011	2.306180051322953);(0.012	2.3202738667012586);(0.013000000000000001	2.3344275882955317);(0.014	2.348639841459183);(0.015	2.36290925152779);(0.016	2.3772344438904316);(0.017	2.391614043842557);(0.018000000000000002	2.4060466767910804);(0.019	2.4205309680359095);(0.02	2.435065542961665);(0.021	2.4496490269039244);(0.022	2.4642800452116393);(0.023	2.4789572232515966);(0.024	2.4936791863459966);(0.025	2.508444559866085);(0.026000000000000002	2.5232519691563557);(0.027	2.538100039574678);(0.028	2.5529873964477106);(0.029	2.5679126651511583);(0.03	2.582874471020597);(0.031	2.5978714394138964);(0.032	2.6129021956844682);(0.033	2.6279653651678876);(0.034	2.6430595732220246);(0.035	2.658183445204749);(0.036000000000000004	2.6733356064560954);(0.037	2.688514682325016);(0.038	2.7037192981693816);(0.039	2.7189480793292256);(0.04	2.734199651175795);(0.041	2.749472639040206);(0.042	2.7647656682624944);(0.043000000000000003	2.7800773642183643);(0.044	2.795406352247851);(0.045	2.810751257704365);(0.046	2.826110705936859);(0.047	2.8414833222853675);(0.048	2.8568677519535366);(0.049
10;(0.0	2.163652665584187);(0.001	2.1753688010813903);(0.002	2.1871391977034857);(0.003	2.1989628877203193);(0.004	2.210838903446325);(0.005	2.222766277133515);(0.006	2.2347440410963215);(0.007	2.2467712275867577);(0.008	2.2588468689103394);(0.009000000000000001	2.270969997332454);(0.01	2.283139645145242);(0.011	2.2953548446363845);(0.012	2.307614628080187);(0.013000000000000001	2.3199180277687894);(0.014	2.332264075980956);(0.015	2.3446518049999097);(0.016	2.357080247113331);(0.017	2.369548434591067);(0.018000000000000002	2.3820553997341753);(0.019	2.3946001748125023);(0.02	2.4071817921137293);(0.021	2.4197992839299967);(0.022	2.4324516825222333);(0.023	2.445138020204873);(0.024	2.4578573292343857);(0.025	2.470608641907371);(0.026000000000000002	2.4833909905025924);(0.027	2.496203407303273);(0.028	2.5090449245926347);(0.029	2.5219145746583593);(0.03	2.534811389779211);(0.031	2.54773440224733);(0.032	2.5606826443281037);(0.033	2.5736551483225893);(0.034	2.586650946491717);(0.035	2.5996690711499197);(0.036000000000000004	2.6127085545670443);(0.037	2.6257684290129366);(0.038	2.638847726788655);(0.039	2.6519454801551285);(0.04	2.6650607214312494);(0.041	2.678192482869029);(0.042	2.691339796769525);(0.043000000000000003	2.7045016953981253);(0.044	2.717677211055888);(0.045	2.730865376021576);(0.046	2.7440652225784126);(0.047	2.7572757830007033);(0.048	2.770496100807652);(0.049
11;(0.0	5.6852358324232775);(0.001	5.692816331090545);(0.002	5.7005751368631925);(0.003	5.708510734542308);(0.004	5.716621608995859);(0.005	5.724906245047225);(0.006	5.733363127519785);(0.007	5.741990741254756);(0.008	5.750787571079974);(0.009000000000000001	5.75975210182774);(0.01	5.76888281832589);(0.011	5.778178205420098);(0.012	5.787636747947122);(0.013000000000000001	5.7972569307214235);(0.014	5.80703723857084);(0.015	5.816976156341047);(0.016	5.827072168886635);(0.017	5.8373237609953135);(0.018000000000000002	5.8477294175305925);(0.019	5.8582876233113925);(0.02	5.86899686317001);(0.021	5.879855621952121);(0.022	5.890862384481103);(0.023	5.902015635598174);(0.024	5.913313860117793);(0.025	5.924755542881178);(0.026000000000000002	5.936339168729541);(0.027	5.948063222490724);(0.028	5.959926188983646);(0.029	5.971926553062898);(0.03	5.984062799547403);(0.031	5.996333413278376);(0.032	6.008736879079195);(0.033	6.0212716817777);(0.034	6.033936306228482);(0.035	6.0467292372415455);(0.036000000000000004	6.0596489596670216);(0.037	6.072693958328291);(0.038	6.085862718053193);(0.039	6.0991537236829405);(0.04	6.112565460049834);(0.041	6.1260964119817105);(0.042	6.139745064310867);(0.043000000000000003	6.153509901874061);(0.044	6.167389409508048);(0.045	6.181382072036208);(0.046	6.195486374295298);(0.047	6.209700801104239);(0.048	6.224023889663028);(0.049
12;(0.0	6.342238251468233);(0.001	6.360428740947347);(0.002	6.379752660302776);(0.003	6.400165723460226);(0.004	6.421623644398906);(0.005	6.4440821370801915);(0.006	6.46749691542087);(0.007	6.4918236933778575);(0.008	6.5170181849080695);(0.009000000000000001	6.54303610394613);(0.01	6.569833164448953);(0.011	6.597365080386833);(0.012	6.625587565672097);(0.013000000000000001	6.654456334279497);(0.014	6.683927100152573);(0.015	6.713955577225947);(0.016	6.744497479474371);(0.017	6.77550852081909);(0.018000000000000002	6.806944415234856);(0.019	6.838760876647374);(0.02	6.870913619031394);(0.021	6.903358356308163);(0.022	6.936050802443515);(0.023	6.968946671394366);(0.024	7.002001677081961);(0.025	7.0351715334765945);(0.026000000000000002	7.068411954530722);(0.027	7.101678654178967);(0.028	7.134927346382704);(0.029	7.168113745072096);(0.03	7.201193564217438);(0.031	7.234122517762267);(0.032	7.266856319645665);(0.033	7.299350683833466);(0.034	7.3315613242558335);(0.035	7.3634439548741435);(0.036000000000000004	7.3949542896363925);(0.037	7.426048042490581);(0.038	7.456680927375789);(0.039	7.486808658257851);(0.04	7.516386949080307);(0.041	7.545371513782237);(0.042	7.573718066320557);(0.043000000000000003	7.601382320647727);(0.044	7.6283199907072845);(0.045	7.654486790447229);(0.046	7.679838433828935);(0.047	7.704330634782567);(0.048	7.727919771543425);(0.049
13;(0.0	3.3797660257667235);(0.001	3.385636583267849);(0.002	3.3917496493386863);(0.003	3.398099249852238);(0.004	3.404679410752847);(0.005	3.411484157926892);(0.006	3.4185075172696706);(0.007	3.4257435147076896);(0.008	3.4331861761139524);(0.009000000000000001	3.4408295274194254);(0.01	3.4486675945149465);(0.011	3.456694403318106);(0.012	3.4649039797152836);(0.013000000000000001	3.4732903496374448);(0.014	3.4818475389486756);(0.015	3.49056957358886);(0.016	3.4994504794577534);(0.017	3.5084842824328173);(0.018000000000000002	3.517665008453936);(0.019	3.5269866834030297);(0.02	3.536443333188771);(0.021	3.546028983724292);(0.022	3.5557376608959714);(0.023	3.5655633906392343);(0.024	3.575500198813708);(0.025	3.5855421113592767);(0.026000000000000002	3.5956831541801537);(0.027	3.60591735315826);(0.028	3.6162387342111852);(0.029	3.626641323243144);(0.03	3.6371191461538914);(0.031	3.6476662288610187);(0.032	3.658276597259821);(0.033	3.6689442772366787);(0.034	3.6796632947270163);(0.035	3.690427675621672);(0.036000000000000004	3.701231445820401);(0.037	3.712068631236335);(0.038	3.72293325776923);(0.039	3.7338193513188402);(0.04	3.7447209377982977);(0.041	3.7556320431118166);(0.042	3.766546693154693);(0.043000000000000003	3.7774589138311425);(0.044	3.7883627310632124);(0.045	3.7992521707417417);(0.046	3.810121258770944);(0.047	3.820964021050575);(0.048	3.8317745599519477);(0.049
14;(0.0	2.1554950424233814);(0.001	2.170904123505926);(0.002	2.186387383444228);(0.003	2.2019431338402784);(0.004	2.217569686358492);(0.005	2.2332653526053203);(0.006	2.2490284441872133);(0.007	2.2648572727329164);(0.008	2.2807501498622558);(0.009000000000000001	2.296705387199518);(0.01	2.3127212963511536);(0.011	2.328796188959283);(0.012	2.3449283766392752);(0.013000000000000001	2.3611161710020396);(0.014	2.377357883671862);(0.015	2.3936518262774866);(0.016	2.409996310443199);(0.017	2.426389647766534);(0.018000000000000002	2.44283014989407);(0.019	2.459316128427799);(0.02	2.475845895005383);(0.021	2.4924177612377325);(0.022	2.509030038744674);(0.023	2.5256810391549513);(0.024	2.5423690740750167);(0.025	2.5590924551380727);(0.026000000000000002	2.575849493972864);(0.027	2.592638502185841);(0.028	2.609457791392373);(0.029	2.626305673225662);(0.03	2.643180459309995);(0.031	2.66008046126074);(0.032	2.677003990693265);(0.033	2.6939493592318557);(0.034	2.710914878500799);(0.035	2.7278988601243794);(0.036000000000000004	2.744899615717966);(0.037	2.7619154569013857);(0.038	2.7789446952989243);(0.039	2.7959856425125738);(0.04	2.81303661020229);(0.041	2.8300959099700647);(0.042	2.847161853413432);(0.043000000000000003	2.8642327521878888);(0.044	2.8813069178954267);(0.045	2.8983826621647903);(0.046	2.915458296620266);(0.047	2.9325321328593863);(0.048	2.9496025066192115);(0.049
15;(0.0	2.5677687666976734);(0.001	2.579095851068695);(0.002	2.5910301767655475);(0.003	2.6035620982417202);(0.004	2.616681969950704);(0.005	2.6303801463459884);(0.006	2.6446469818810643);(0.007	2.6594728310094213);(0.008	2.6748480481756323);(0.009000000000000001	2.690762987846564);(0.01	2.707208004453413);(0.011	2.72417345248088);(0.012	2.741649686360162);(0.013000000000000001	2.759627060549208);(0.014	2.778095929497049);(0.015	2.7970466476616345);(0.016	2.816469569505372);(0.017	2.83635504945054);(0.018000000000000002	2.856693441995217);(0.019	2.877475101548305);(0.02	2.8986903825855883);(0.021	2.920329639565016);(0.022	2.9423832269133254);(0.023	2.9648414991285943);(0.024	2.987694810615267);(0.025	3.010933515849127);(0.026000000000000002	3.0345479692925825);(0.027	3.0585285253768295);(0.028	3.082865538568735);(0.029	3.107549363321788);(0.03	3.132570354085021);(0.031	3.1579188653119243);(0.032	3.1835852514604466);(0.033	3.2095598669662424);(0.034	3.235833066296179);(0.035	3.2623952039126642);(0.036000000000000004	3.2892366342558113);(0.037	3.316347711779111);(0.038	3.3437187909315944);(0.039	3.3713402261756698);(0.04	3.399202371969285);(0.041	3.4272955827480964);(0.042	3.4556102129700523);(0.043000000000000003	3.484136617097561);(0.044	3.512865149575194);(0.045	3.541786164860902);(0.046	3.5708900174081735);(0.047	3.600167061661582);(0.048	3.6296077123030477);(0.049
16;(0.0	5.684608322951084);(0.001	5.692691252978107);(0.002	5.700933482306914);(0.003	5.709333806975293);(0.004	5.7178910230611555);(0.005	5.7266039266112045);(0.006	5.735471313672145);(0.007	5.744491980299595);(0.008	5.753664722540259);(0.009000000000000001	5.762988336458675);(0.01	5.772461618092628);(0.011	5.782083363515572);(0.012	5.791852368756377);(0.013000000000000001	5.801767429884038);(0.014	5.8118273429408);(0.015	5.822030903991201);(0.016	5.832376909081943);(0.017	5.84286415425527);(0.018000000000000002	5.853491435593558);(0.019	5.864257549116753);(0.02	5.875161290884937);(0.021	5.886201456976022);(0.022	5.897376843405502);(0.023	5.908686246260207);(0.024	5.920128461564547);(0.025	5.931702285391977);(0.026000000000000002	5.9434065137847405);(0.027	5.955239942802918);(0.028	5.967201368484294);(0.029	5.979289586897865);(0.03	5.991503394085876);(0.031	6.003841586112864);(0.032	6.016302959021073);(0.033	6.028886308861665);(0.034	6.041590431690261);(0.035	6.054414123571398);(0.036000000000000004	6.06735618054732);(0.037	6.080415398673649);(0.038	6.0935905739926275);(0.039	6.106880502568794);(0.04	6.120283980448851);(0.041	6.133799803692877);(0.042	6.147426768343118);(0.043000000000000003	6.161163670459652);(0.044	6.175009306093641);(0.045	6.188962471300705);(0.046	6.203021962132006);(0.047	6.217186574634246);(0.048	6.231455152241437);(0.049
[truncated: 951 more columns]
