# Supplementary material for: Nanoscale chemical reaction exploration with a quantum magnifying glass
Source: Nat Commun. 2024 Jun 22;15:5320. doi: 10.1038/s41467-024-49594-2 (PMC11193806; doi:10.1038/s41467-024-49594-2)
Supplement: Supplementary file 4 — Source Data [file 41467_2024_49594_MOESM4_ESM.zip › Source Data The quantum magnifying glass: An autonomous framework for chemical reaction exploration at the nanoscale/source_data_supplementary_table_6.csv]

	Delta_R E / kcal per mol	E_A / kcal per mol	RMSD / Angstrom
			R-TS	TS-P
QM full model	-7.4	45.4	0.6 (0.1)	0.8 (0.2)
	(-7.4 / -)	(45.4 / -)
QM core	-1.4	42.0	1.1 (-)	1.2 (-)
	(-1.4 / -)	(42.0 / -)
QM/MM Exploration	6.4	45.0	0.7 (0.1)	0.5 (0.1)
	(0.8 / 5.5)	(36.5 / 8.6)
QM/MM IRC	0.4	35.7	0.7 (0.1)	0.4 (0.0)
	(2.8 / 3.3)	(30.7 / 5.0)
QM/MM stat. points	-2.7	51.4	1.1 (1.3)	1.2 (1.5)
	(-1.3 / -1.3)	(42.0 / 9.4)
