# Supplementary material for: Nanoscale chemical reaction exploration with a quantum magnifying glass
Source: Nat Commun. 2024 Jun 22;15:5320. doi: 10.1038/s41467-024-49594-2 (PMC11193806; doi:10.1038/s41467-024-49594-2)
Supplement: Supplementary file 4 — Source Data [file 41467_2024_49594_MOESM4_ESM.zip › Source Data The quantum magnifying glass: An autonomous framework for chemical reaction exploration at the nanoscale/source_data_supplementary_table_8.csv]

; Delta_R E / kcal per mol ; E_A / kcal per mol ; RMSD / Angstrom ;
; ; ; R-TS ; TS-P
QM core ; 6.2 ; 49.2 ; 1.2 (-) ; 1.4 (-)
; (6.2 / -) ; (49.2 / -) ; ;
QM/MM stat. points ; -3.4 ; 31.9 ; 1.2 (1.4) ; 1.4 (0.7)
; (6.2 / -9.6) ; (49.2 / -17.3) ; ; ;
QM/MM IRC ; 2.5 ; 34.3 ; 0.5 (0.0) ; 0.4 (0.1)
; (4.6 / -2.1) ; (33.2 / 1.0); ; ;
QM/MM Exploration ; 4.0 ; 37.0 ; 0.6 (0.1) ; 0.5 (0.1)
; (3.6 / 0.4) ; (34.1 / 2.9); ;
