# Supplementary material for: Nanoscale chemical reaction exploration with a quantum magnifying glass
Source: Nat Commun. 2024 Jun 22;15:5320. doi: 10.1038/s41467-024-49594-2 (PMC11193806; doi:10.1038/s41467-024-49594-2)
Supplement: Supplementary file 4 — Source Data [file 41467_2024_49594_MOESM4_ESM.zip › Source Data The quantum magnifying glass: An autonomous framework for chemical reaction exploration at the nanoscale/source_data_supplementary_table_1.csv]

Elementary step	R	TS	P	E_A	Delta_R E
63da313e8963666af14de41f	2.3	46.0	5.1	43.7	2.8
63da2f4c4fd2ee55fb0aa54f	4.8	46.8	3.2	42.0	-1.6
63da325f9a62416b752c276f	4.4	51.9	9.3	47.5	4.9
63da31d5943a3411230a6c6f	3.6	46.8	8.9	43.2	5.3
63da34639d046e7609024d3f	2.0	56.4	12.7	54.4	10.8
63da317afb6f81728b633c4f	2.0	51.5	17.9	49.4	15.9
63da3199adb2cd756704914f	6.7	49.7	4.4	43.0	-2.4
63da306c79b1a765242c276f	0.0	49.2	6.1	49.2	6.1
63da31e26fa128593d31241f	2.4	46.0	5.1	43.7	2.7
63da2f213d0fc3732d0524ff	0.0	49.2	6.2	49.2	6.1
63da3085f64605240274bacf	0.0	49.2	6.1	49.2	6.1
63da318e5aa2cd5a1c6d201f	4.8	46.8	3.4	42.0	-1.4
63da307627823463a329f31f	6.8	49.8	4.5	42.9	-2.4
63da2f901a285a7f641de51f	2.0	51.4	17.9	49.4	15.9
63da2f63bfa464166d6cefdf	0.0	49.2	6.2	49.2	6.2
63da304d056f994f093613df	2.0	56.4	12.7	54.4	10.7
63da30a0d748533173136cef	4.8	46.7	3.4	42.0	-1.3
