# Supplementary material for: Nanoscale chemical reaction exploration with a quantum magnifying glass
Source: Nat Commun. 2024 Jun 22;15:5320. doi: 10.1038/s41467-024-49594-2 (PMC11193806; doi:10.1038/s41467-024-49594-2)
Supplement: Supplementary file 4 — Source Data [file 41467_2024_49594_MOESM4_ESM.zip › Source Data The quantum magnifying glass: An autonomous framework for chemical reaction exploration at the nanoscale/source_data_supplementary_table_3.csv]

Elementary step	R	TS	P	E_A	Delta_R E
63da313e8963666af14de41f	17.2	63.3	33.0	46.1	15.9
63da31d5943a3411230a6c6f	29.6	73.7	43.3	44.1	13.7
63da317afb6f81728b633c4f	0.8	47.3	16.9	46.5	16.1
63da3199adb2cd756704914f	12.4	59.6	21.4	47.2	9.0
63da31e26fa128593d31241f	26.0	70.5	39.9	44.5	13.8
63da3085f64605240274bacf	41.6	71.0	28.9	29.4	-12.7
63da318e5aa2cd5a1c6d201f	16.4	61.5	22.8	45.0	6.4
63da2f901a285a7f641de51f	0.0	46.1	15.2	46.1	15.2
63da2f63bfa464166d6cefdf	32.8	69.8	36.9	37.0	4.0
