# Supplementary material for: Nanoscale chemical reaction exploration with a quantum magnifying glass
Source: Nat Commun. 2024 Jun 22;15:5320. doi: 10.1038/s41467-024-49594-2 (PMC11193806; doi:10.1038/s41467-024-49594-2)
Supplement: Supplementary file 4 — Source Data [file 41467_2024_49594_MOESM4_ESM.zip › Source Data The quantum magnifying glass: An autonomous framework for chemical reaction exploration at the nanoscale/source_data_supplementary_figure_5.csv]

Core model QM exploration_R	2.3350706835816895	4.751726383873583	4.432021602093145	3.576076089493882	1.9887908755504256	2.01488522949119	6.72555304102428	0.026620206883171165	2.3596985478389256	0.02268760493754025	0.0	4.762987041288955	6.848849867520211	2.0309180966377056	0.017138538703400017	2.0053452029768044	4.760097360188411
Core model QM exploration_TS	46.012623504638924	46.760152950408504	51.94832723343768	46.76265043809784	56.40347193214608	51.45243975435056	49.737168335696026	49.20041618464274	46.04832691111961	49.21730183699168	49.197687145838096	46.76046419509758	49.75971224105696	51.41736134725938	49.19800717570958	56.39759216834954	46.744265665489785
Core model QM exploration_P	5.129979054493798	3.1917447345374153	9.294376023555694	8.871833106880963	12.741357726627585	17.869645643139123	4.372825495830836	6.120576804931598	5.073814446542805	6.153326524308905	6.063208006336781	3.4100157474700907	4.479266790399392	17.930652114206953	6.17087733679967	12.73878870290136	3.4217897076284376
Full model QM exploration_R	33.39695090527607	0.0
Full model QM exploration_TS	71.4776657809232	45.391407950825965
Full model QM exploration_P	25.21349380823802	-7.414471846956928
QM/MM exploration_R	17.15357230623527	29.64881671602901	0.8427422519313578	12.389382581850235	26.047403256747376	41.593071765776585	16.4387657447512	0.0	32.83725226184635
QM/MM exploration_TS	63.25811562339651	73.71191421300976	47.334492010072815	59.63441184081187	70.52136831736448	70.99897021594796	61.45078067694835	46.076628655391374	69.83379908740625
QM/MM exploration_P	33.00841333359472	43.33826262887806	16.936275589050517	21.41468357532816	39.85913398525518	28.939151979142146	22.78983490918302	15.151825004350513	36.884852144436714
QM/MM IRC_R	17.577142571468887	28.491989303526502	5.620898313393714	38.423058772860934	45.06807105734914	-2.036013206944536	17.255059829589985	31.506531105323962	20.699849236641967	21.257646966093063	28.450668636034788	12.011626055950885	1.8867296436725276	20.651637192163278	42.257706725966514	28.089263985570824
QM/MM IRC_TS	66.89471930498222	63.08884472003305	63.806297107424435	73.0850880483176	79.92002191324856	51.61890447615319	51.99062122702992	66.87027355580273	55.16436205849821	54.975102839688724	64.12881505091437	57.42699229654249	53.94663281437901	54.91684863330592	76.94400237910203	63.97446644453778
QM/MM IRC_P	30.583689310110255	27.262809518748654	11.196690310867051	39.51179903491212	39.87324738086131	20.541480385663302	19.157208598403308	29.78688341268053	23.491948705815524	23.141237997661577	28.86394834069668	22.65006134788421	23.38085590321331	23.126621138037606	36.72522950212494	28.760829261453267
QM/MM stationary points_R	14.30611573223593	10.74709695078935	23.234188444357915	28.94604633826573	26.126110787000062	6.431631074005795	19.4999885099285	19.980271454763884	24.27281000711409	24.655562882677557	22.840056964102306	12.46537202078298	20.87803760451799	10.758144453709102	24.03377208497124	16.841803089134938	12.368384256356537
QM/MM stationary points_TS	58.03591868711072	63.17512154535479	58.901771499155096	73.14191630643712	80.12275188314601	71.23769283489374	64.70424250240815	55.80989261803563	66.62836715624832	69.20308040247653	55.970795067080665	63.882618097140806	56.850325948846624	60.962290408909155	55.97781628835877	76.48523635047744	63.707317215389516
QM/MM stationary points_P	24.502821546631345	16.98725368758196	27.081360553672315	35.299286589178614	31.653708611269817	38.38203320306054	25.90368005547398	14.184515463817256	31.96030284171757	15.271239165171421	12.174595315857651	9.784611472010596	23.77437756856372	38.96494954465143	20.584745008006998	29.937082735873005	3.500094195291141
