# Supplementary material for: Nanoscale chemical reaction exploration with a quantum magnifying glass
Source: Nat Commun. 2024 Jun 22;15:5320. doi: 10.1038/s41467-024-49594-2 (PMC11193806; doi:10.1038/s41467-024-49594-2)
Supplement: Supplementary file 4 — Source Data [file 41467_2024_49594_MOESM4_ESM.zip › Source Data The quantum magnifying glass: An autonomous framework for chemical reaction exploration at the nanoscale/source_data_supplementary_table_9.csv]

First step
Elementary step	R	TS	P	E_A	Delta_R E
65b80568cc9d215bd20b3fb8	0.0	48.2	17.5	48.2	17.5
65b8065281cb3658744a4028	1.2	48.0	16.5	46.8	15.3
65b809bb68b5d3709e1086a8	8.3	55.5	18.4	47.2	10.1
65b805a84f3b0201c1218d58	6.1	47.5	17.5	41.4	11.4
65b8055183b14f7638015678	6.1	47.5	17.6	41.4	11.5
65b80a011836e209cd02c3d8	0.0	41.8	13.7	41.8	13.7
65b8054a18ac245e3f7de1a8	5.8	48.1	12.3	42.4	6.6
65b8065c5dbfeb3a875d3f58	6.2	47.6	15.2	41.4	9.0
65b80597f939ef22f17e42b8	8.3	53.0	13.2	44.6	4.8
65b8052278c2d03136136548	1.3	45.2	15.6	43.9	14.2
65b8049629aeea11dd025578	6.2	47.6	15.1	41.4	8.9
65b80577a6385948ba14c7e8	13.3	48.0	12.9	34.8	-0.3
Second step
Elementary step	R	TS	P	E_A	Delta_R E
65b8101b2342891c273c37c8	14.5	51.9	6.1	37.4	-8.4
65b80f3aa2e63613d346f4d8	12.8	48.2	5.6	35.4	-7.2
65b80f548c88aa777a0a4538	12.8	52.9	6.5	40.0	-6.3
65b8100236a246707b5950b8	12.6	60.8	23.5	48.2	10.8
65b80ff9844f7e3dd77a6068	13.0	60.8	23.5	47.9	10.5
65b80f55d9487a65535a1f18	12.8	52.9	6.5	40.0	-6.3
65b80f1cb88856031d51bd08	22.0	59.3	21.0	37.4	-0.9
65b80fcd0971713cba6d6fc8	16.2	60.9	23.5	44.7	7.3
