# Supplementary material for: Nanoscale chemical reaction exploration with a quantum magnifying glass
Source: Nat Commun. 2024 Jun 22;15:5320. doi: 10.1038/s41467-024-49594-2 (PMC11193806; doi:10.1038/s41467-024-49594-2)
Supplement: Supplementary file 4 — Source Data [file 41467_2024_49594_MOESM4_ESM.zip › Source Data The quantum magnifying glass: An autonomous framework for chemical reaction exploration at the nanoscale/source_data_supplementary_figure_8.csv]

Core model QM exploration_R	0.0011458323092086362	1.241531886500116	8.280832761803191	6.081257688862578	6.108229928547307	0.0	5.750157962632726	6.203527909872559	8.344650475260789	1.3380823766157244	6.2465599994685	13.253384749485052
Core model QM exploration_TS1	48.20363809341024	48.00016500891318	55.5065877016751	47.51677124344382	47.4752752969171	41.75463161493063	48.14645441000735	47.63620951418503	52.953658278948105	45.20529554360504	47.60888837921293	48.04828306294069
Core model QM exploration_I1	17.520783006319206	16.522423591099784	18.397027822801846	17.528607421955307	17.60018868256036	13.748160281844235	12.327179511239306	15.17935063162524	13.158266235968865	15.550582098802249	15.120273124683353	12.936966862381741
Core model QM exploration_I2	14.538800883566052	12.782194160823376	12.826314979399587	12.634878154243255	12.953032987464008	12.846526432029624	21.96212688915922	16.1933387977407
Core model QM exploration_TS2	51.92385938411619	48.20636462206086	52.8634010812794	60.8418571080027	60.84288559599716	52.866698643647446	59.333495643127335	60.86736850567212
Core model QM exploration_P	6.125693517287569	5.595641284800332	6.509648994049289	23.454202600676282	23.459773629795098	6.543373235606308	21.042750208845348	23.48100478523719
Full model QM/MM IRC_R	16.583748670241512	25.335718653002562	24.613630541171513	20.598968945842774	21.066502054743143	-0.5252725573556907	35.33592688207935	1.1242078548773988	23.13034300632451	23.463246168147666	-2.1289296171050833	3.82089849530539
Full model QM/MM IRC_TS1	50.76648671359546	60.34753769444384	64.1811693349363	59.772923990142274	60.23923615430134	36.64814457535861	66.92427015543232	46.23948224646448	58.79148802040654	57.18940305116382	42.95300251964155	46.76893451047634
Full model QM/MM IRC_I1	20.33403578505589	29.312559156317604	21.055278189711064	28.441121240571096	28.460059458554202	8.928149348937962	40.01540261548308	17.739851539688704	19.959972291134097	28.440568933632868	14.818284418924097	9.451677958197637
Full model QM/MM IRC_I2	26.63143723254191	19.310005805173407	21.793165325147655	14.858937885676989	20.50298239929032	22.475462866670526	17.61510396044717	19.126894506606707
Full model QM/MM IRC_TS2	62.536861312595526	56.14895146512817	63.28501827447188	54.0884773192407	59.24038392349332	63.3630386691423	62.38880558960475	59.59720713578971
Full model QM/MM IRC_P	18.438355356013556	12.705055713258512	22.242151259910322	10.389425683389236	15.218496171106699	21.366644022504886	20.883107939449026	23.14918153567981
